# Supplementary material for: Comparison of Ferroptosis-Inhibitory Mechanisms between Ferrostatin-1 and Dietary Stilbenes (Piceatannol and Astringin)
Source: Molecules. 2021 Feb 19;26(4):1092. doi: 10.3390/molecules26041092 (PMC7922211; doi:10.3390/molecules26041092)
Supplement: Supplementary file 1 [file molecules-26-01092-s001.zip]

Archive with 7 entries (6 files):
- Suppls/Suppl. 2 The partial calculation results of neutral molecules.pdf
- Suppls/Suppl. 1 Dose response curves.pdf
- Suppls/Suppl. 3 Certificates of analysis of stilbenes.pdf
- Suppls/
- Suppls/Suppl. 1 Certificates of analysis of stilbenes.pdf
- Suppls/Suppl. 2 Dose response curves.pdf
- Suppls/Suppl. 3 The partial calculation results of neutral molecules.pdf
